# Supplementary material for: Identifying GPSM Family Members as Potential Biomarkers in Breast Cancer: A Comprehensive Bioinformatics Analysis
Source: Biomedicines. 2021 Sep 3;9(9):1144. doi: 10.3390/biomedicines9091144 (PMC8471503; doi:10.3390/biomedicines9091144)
Supplement: Supplementary file 1 [file biomedicines-09-01144-s001.zip]

Archive with 1 entries (1 files):
- (revised) supplementary.pdf
